# Supplementary material for: Synopsis of the Argentinian scarab genus Pseudogeniates Ohaus (Coleoptera, Scarabaeidae, Rutelinae)
Source: Zookeys. 2012 Nov 13;(241):33–53. doi: 10.3897/zookeys.241.3802 (PMC3559108; doi:10.3897/zookeys.241.3802)
Supplement: XML Treatment for Pseudogeniates [file zookeys.241.3802-treatment1.xml]

<!DOCTYPE tp:taxon-treatment
  PUBLIC "-//TaxonX//DTD Taxonomic Treatment Publishing DTD v0 20100105//EN" "tax-treatment-NSO.dtd">
<tp:taxon-treatment xmlns:tp="http://www.plazi.org/taxpub"><tp:treatment-meta><mixed-citation publication-type="journal"><person-group><name><surname>Jameson</surname><given-names>Mary Liz</given-names></name><name><surname>Ocampo</surname><given-names>Federico</given-names></name></person-group><article-title>Synopsis of the Argentinian scarab genus 
                    <italic>Pseudogeniates</italic> Ohaus (Coleoptera, Scarabaeidae, Rutelinae)</article-title><source>Zookeys</source><day>13</day><month>11</month><year>2012</year><volume>2012</volume><issue>241</issue><fpage>33</fpage><lpage>53</lpage><pub-id pub-id-type="doi">10.3897/zookeys.241.3802</pub-id></mixed-citation></tp:treatment-meta><tp:nomenclature><tp:taxon-name>
                            <tp:taxon-name-part taxon-name-part-type="genus">Pseudogeniates</tp:taxon-name-part>
                        <object-id xmlns:xlink="http://www.w3.org/1999/xlink" xlink:type="simple">http://species-id.net/wiki/Pseudogeniates</object-id>
								</tp:taxon-name><tp:taxon-authority>Ohaus, 1910</tp:taxon-authority><xref ref-type="fig" rid="F1">Figs 1</xref><xref ref-type="fig" rid="F2"/><xref ref-type="fig" rid="F3"/><xref ref-type="fig" rid="F4"/><xref ref-type="fig" rid="F5"/><xref ref-type="fig" rid="F6">–22</xref><tp:nomenclature-citation-list><tp:nomenclature-citation><tp:taxon-name>Pseudogeniates</tp:taxon-name><comment><xref ref-type="bibr" rid="B11">Ohaus 1910</xref>: 179–180</comment></tp:nomenclature-citation></tp:nomenclature-citation-list></tp:nomenclature><tp:treatment-sec sec-type="Type species"><title>Type species.</title><p><italic><tp:taxon-name>Pseudogeniates richterianus</tp:taxon-name></italic> <xref ref-type="bibr" rid="B11">Ohaus 1910</xref>: 180. By monotypy.</p></tp:treatment-sec><tp:treatment-sec sec-type="Tribal classification"><title>Tribal classification.</title><p>The genus <italic><tp:taxon-name>Pseudogeniates</tp:taxon-name></italic> is a member of the tribe <tp:taxon-name>Rutelini</tp:taxon-name>. In overall appearance, however, species in the genus <italic><tp:taxon-name>Pseudogeniates</tp:taxon-name></italic> are similar to species in the genera <italic><tp:taxon-name>Geniates</tp:taxon-name></italic> (<tp:taxon-name>Geniatini</tp:taxon-name>) and <italic><tp:taxon-name>Anomala</tp:taxon-name></italic> (<tp:taxon-name>Anomalini</tp:taxon-name>). Species in the genus <italic><tp:taxon-name>Pseudogeniates</tp:taxon-name></italic> can be separated from both of these tribes based on the margin of the elytra that lacks an obvious membranous border (membranous border present at the elytral apex in both <tp:taxon-name>Geniatini</tp:taxon-name> and <tp:taxon-name>Anomalini</tp:taxon-name>). Additional characters that separate the <tp:taxon-name>Rutelini</tp:taxon-name> and <tp:taxon-name>Geniatini</tp:taxon-name> include: the labrum that is horizontally produced with respect to the clypeus in the <tp:taxon-name>Rutelini</tp:taxon-name> (vertically produced in the <tp:taxon-name>Geniatini</tp:taxon-name>) and protarsomeres that are subcylindrical and lacking ventral setose pads (dorsoventrally flattened and densely setose ventrally in the <tp:taxon-name>Geniatini</tp:taxon-name>). Additional characters that separate the <tp:taxon-name>Rutelini</tp:taxon-name> and <tp:taxon-name>Anomalini</tp:taxon-name> include: protibia with inner, protibial spur apical in the <tp:taxon-name>Rutelini</tp:taxon-name> (inner, apical spur subapical in <tp:taxon-name>Anomalini</tp:taxon-name>) and terminal spiracle positioned in pleural suture in the <tp:taxon-name>Rutelini</tp:taxon-name> (terminal spiracle not positioned in pleural suture in <tp:taxon-name>Anomalini</tp:taxon-name>). For a key to tribes of <tp:taxon-name>Rutelinae</tp:taxon-name>, see <xref ref-type="bibr" rid="B4">Jameson (1990</xref>, 2005).</p></tp:treatment-sec><tp:treatment-sec sec-type="Subtribal classification"><title>Subtribal classification.</title><p><xref ref-type="bibr" rid="B13">Ohaus (1915</xref>, 1934) placed the genus <italic><tp:taxon-name>Pseudogeniates</tp:taxon-name></italic> in the tribe <tp:taxon-name>Rutelini</tp:taxon-name> and subtribe <tp:taxon-name>Pelidnotina</tp:taxon-name>. Based on morphological data, this subtribe was demonstratively paraphyletic and it was eliminated (<xref ref-type="bibr" rid="B3">Jameson 1998</xref>). <xref ref-type="bibr" rid="B17">Soula (2009)</xref>, without justification or discussion, continued use of this higher-level taxon for the genus. We consider the genus <italic><tp:taxon-name>Pseudogeniates</tp:taxon-name></italic> to be a member of the tribe <tp:taxon-name>Rutelini</tp:taxon-name> (without subtribal designation).</p></tp:treatment-sec><tp:treatment-sec sec-type="Phylogeny"><title>Phylogeny.</title><p>Sister group relationships have not been examined for the genus or for species within the genus.</p></tp:treatment-sec><tp:treatment-sec sec-type="Diagnosis of adults"><title>Diagnosis of adults.</title><p>Members of the genus <italic><tp:taxon-name>Pseudogeniates</tp:taxon-name></italic> differ from other genera in the tribe <tp:taxon-name>Rutelini</tp:taxon-name> by the following combination of characters: feathery fringe of setae on the ventral edge of the elytra present; elytra obviously striate (<xref ref-type="fig" rid="F1">Figs 1–3</xref>); mesosternal peg lacking; claws simple on all legs (not toothed) (<xref ref-type="fig" rid="F3">Figs 11–13</xref>); frontoclypeal suture incomplete (<xref ref-type="fig" rid="F4">Figs 16–18</xref>); clypeal apex broadly reflexed (<xref ref-type="fig" rid="F4">Figs 16–18</xref>); apex of labrum extending beyond clypeal apex, visible from dorsal view (<xref ref-type="fig" rid="F4">Fig. 18</xref>); apex of mandible with one, apical, recurved tooth (<xref ref-type="fig" rid="F2">Figs 4</xref><xref ref-type="fig" rid="F4">, 18</xref>); maxillary teeth lacking (<xref ref-type="fig" rid="F2">Fig. 5</xref>).</p></tp:treatment-sec><tp:treatment-sec sec-type="Similar taxa"><title>Similar taxa.</title><p>Species in the genus <italic><tp:taxon-name>Pseudogeniates</tp:taxon-name></italic> share several characters with <italic><tp:taxon-name>Parhomonyx fuscoaeneus</tp:taxon-name></italic> Ohaus, a monotypic taxon that is also endemic to southern South America. The following characters are shared: fringe of setae at apex of elytra, mesosternal process lacking, mandible with one external tooth, elytra striate, and claws simple. However, <italic><tp:taxon-name>Pseudogeniates</tp:taxon-name></italic> differs from <italic><tp:taxon-name>Parhomonyx</tp:taxon-name></italic> based on the external margin of the mandible that is straight (external margin lobe-like in <italic><tp:taxon-name>Parhomonyx</tp:taxon-name></italic>), maxillary teeth lacking (maxilla with well developed teeth in <italic><tp:taxon-name>Parhomonyx</tp:taxon-name></italic>), maxillary palp rod-shaped <!--PageBreak-->(broadly elliptical in <italic><tp:taxon-name>Parhomonyx</tp:taxon-name></italic>), and fifth tarsomere on all legs of males and females lacking an internal tooth (with two well developed internal teeth on the fifth meso- and metatarsomeres of males and females of <italic><tp:taxon-name>Parhomonyx</tp:taxon-name></italic>).</p></tp:treatment-sec><tp:treatment-sec sec-type="Description"><title>Description of adults.</title><p>Length from apex of clypeus to apex of pygidium 12.0–19.0 mm; width at mid-elytra 6.0–11.0 mm. Color: Dorsal and ventral surfaces testaceous to castaneous. Form (<xref ref-type="fig" rid="F1">Figs 1–3</xref>): Elongate oval, sides subparallel, pygidium exposed beyond apices of elytra, apex of elytra broadly rounded. Head (<xref ref-type="fig" rid="F4">Figs 16–18</xref>): Disc of frons and clypeus in lateral view nearly flat, clypeus with margins and apex reflexed. Frons and clypeus variably sculptured, punctate and/or rugose. Frontoclypeal suture weakly indicated, incomplete at middle. Eye canthus weakly cariniform. Interocular width 2.9–4.8 transverse eye diameters. Clypeal apex rounded or quadrate, with or without basolateral constriction, lacking bead; frontal view flat, length (at middle) about 1/3 length of frons, disc variably punctate and setose. Mandible (<xref ref-type="fig" rid="F2">Fig. 4</xref>) with 1 apical, acute, recurved tooth; scissorial region with 1 poorly developed tooth; molar region narrow. Labrum projecting beyond clypeus, trapezoidal, apex emarginate or quadrate; apex moderately emarginate medially, surface moderately densely punctate, punctures moderate in size, some setose (setae moderately long and short, rufous). Maxilla (<xref ref-type="fig" rid="F2">Fig. 5</xref>) lacking teeth; galea fused or not, with moderately dense, moderately long setae and with 1 to 2 long, bristle-like seta on disc; terminal segment of palpus with dorsal, longitudinal sulcus from based to sub-apex. Mentum (<xref ref-type="fig" rid="F2">Figs 8–10</xref>) rectangular, trapezoidal, or pentagonal, inner apex produced anteriorly or not, with or without inner shelf. Antenna 9 or 10-segmented with 3-segmented club; club subequal in length to segments 1–7 combined or slightly longer than segments 1–7 combined. Pronotum:<!--PageBreak--> Widest at middle, apical angles obtuse, basal angles obtuse. Dorsal surface punctate, rugopunctate, or imbricate, with or without median line. Bead complete anteriorly, laterally, and basally. Margin sparsely setose (setae short, rufous). Scutellum: Parabolic, wider than long; base declivous at elytral base. Wing: Dense, thick setae present anterior to RA3+4 to apex; ScA with dense, thick setae near fold, lacking precostal pegs; AA1+2 shorter than AA3+4 (<xref ref-type="fig" rid="F2">Fig. 7</xref>). Mesepimeron: Apex entirely hidden by base of elytra in dorsal and lateral views. Elytra: Variably sculptured with longitudinal, punctate striae; punctures variable. Sutural stria sulcate, impressed from base of scutellum to apex. Epipleuron from base to mid-metacoxa with shelf and associated setae; epipleuron from mid-metacoxa to apex beaded and with associated setae. Apex of elytra weakly rounded; sutural apex spiniform, rounded, or square. Elytral sutural length about 6.5 times length of scutellum. Propygidium: Hidden beneath elytra. Pygidium: Semitriangular, about twice as wide as long at middle; variably sculptured, punctate, shagreened, or weakly rugose. Margins beaded. Apex rounded. Apical bead with moderately long to long setae; setae tawny to rufous or testaceous. Venter: Prosternal keel triangular; apex projecting anteroventrally at about 35° with respect to ventral plane; apex produced to level of protrochanter, blunt; surface flat (lacking protuberance). Mesometasternal keel lacking. Sternites 1–4 subequal in length in male and female, sternites 5–6 about twice length of sternite 4. In lateral view, male sternites flat, female sternites weakly convex. Last sternite with apex quadrate in male, posteriorly rounded in female. Legs: Protibia (male and female) with width at base 1/3<sup>rd</sup> to 1/4<sup>th</sup> greater than width at apex (<xref ref-type="fig" rid="F3">Figs 11–13</xref>), inner base with weak Protibial notch, with 3 external teeth in apical half (2 apical teeth removed from basal tooth external teeth or not); spur present, subapical. Modified foreclaw of male (<xref ref-type="fig" rid="F3">Fig. 11</xref>) about 3 times width of unmodified claw, not toothed, inner apical tooth present at apex, small. Foreclaws of female simple, internal claw slightly wider than outer claw. Unguitractor plate laterally flattened, exposed beyond tarsomere 5; apex with 0–1 moderately long setae. Mesotibia with sides subparallel, apex weakly divergent; external edge with 2 carinae; inner apex with 2 spurs; apex with 10–20 spinulae. Meso- and metatarsomere 4 apicomedially with 4 medial spinulae (male) or 2 medial spinulae and 1 seta-like long spinule laterad of each medial spinula (female). Meso- and metatarsal claws of male and female simple, internal claw slightly wider than outer claw. Metarsomere 1 moderately divergent at middle and apex (male and female). Metatrochanter with apex weakly produced beyond posterior border of femur. Metacoxal corner (female) rounded or square. Metatibia (<xref ref-type="fig" rid="F3">Figs 14–15</xref>) with sides subparallel, divergent towards apex; external edge with 1–2 carinae; inner apex with 2 spurs; inner apex with 25–40 short, stout spinulae. Spiculum gastrale: Y-shaped, lacking associated sclerites (<xref ref-type="fig" rid="F2">Fig. 6</xref>). Parameres and phallobase: Plates fused dorsally/ventrally (not laterally). Dorsal plate symmetrical, apex rounded and with or without two apical, rounded teeth (<xref ref-type="fig" rid="F5">Figs 19–21</xref>); not diagnostic for species. Ventral plate elongate (as long as dorsal plate or ½ length of dorsal plate), apex acute, quadrate, or rounded; diagnostic, species specific (<xref ref-type="fig" rid="F5">Figs 19–21</xref>). Parameres slightly longer than phallobase. Female Genitalia: Gonocoxites subquadrate with sparse setae; not diagnostic for species.</p><fig id="F1" position="float" orientation="portrait"><label>Figures 1–3.</label><caption><p>Dorsal habitus of <italic><tp:taxon-name>Pseudogeniates</tp:taxon-name></italic> species <bold>1</bold> <italic><tp:taxon-name>Pseudogeniates cordobaensis</tp:taxon-name></italic> <bold>2</bold> <italic><tp:taxon-name>Pseudogeniates intermedius</tp:taxon-name></italic> <bold>3</bold> <italic><tp:taxon-name>Pseudogeniates richterianus</tp:taxon-name></italic></p></caption><graphic xmlns:xlink="http://www.w3.org/1999/xlink" xlink:href="ZooKeys-241-033-g001.jpg" position="float" orientation="portrait" xlink:type="simple"/></fig><fig id="F2" position="float" orientation="portrait"><label>Figures 4–10.</label><caption><p>Characters for species of <italic><tp:taxon-name>Pseudogeniates</tp:taxon-name></italic> <bold>4</bold> Left mandible of <italic><tp:taxon-name>Pseudogeniates richterianus</tp:taxon-name></italic>, dorsal view (with one apical, acute, recurved tooth; poorly developed scissorial region, and narrow molar region) <bold>5</bold> Maxilla of <italic><tp:taxon-name>Pseudogeniates cordobaensis</tp:taxon-name></italic>, ventral view (lacking teeth, terminal segment of palpus with dorsal, longitudinal sulcus) <bold>6</bold> Spiculum gastrale of <italic><tp:taxon-name>Pseudogeniates cordobaensis</tp:taxon-name></italic> <bold>7</bold> Wing of <italic><tp:taxon-name>Pseudogeniates richterianus</tp:taxon-name></italic> showing form and inset showing dense, thick setae associated with ScA and region anterior to RA3+4 <bold>8</bold> Mentum, ventral view, of <italic><tp:taxon-name>Pseudogeniates cordobaensis</tp:taxon-name></italic> (shape pentagonal, inner apex projecting anteriorly and with inner shelf) <bold>9</bold> Mentum, ventral view, of <italic><tp:taxon-name>Pseudogeniates intermedius</tp:taxon-name></italic> (shape broadly trapezoidal, apex not projecting anteriorly and without inner shelf) <bold>10</bold> Mentum, ventral view, of <italic><tp:taxon-name>Pseudogeniates richterianus</tp:taxon-name></italic> (shape rectangular, inner apex projecting anteriorly and without inner shelf)</p></caption><graphic xmlns:xlink="http://www.w3.org/1999/xlink" xlink:href="ZooKeys-241-033-g002.jpg" position="float" orientation="portrait" xlink:type="simple"/></fig><fig id="F3" position="float" orientation="portrait"><label>Figures 11–15.</label><caption><p>Form of protibia (<bold>11–13</bold>) and metatibia (<bold>14–15</bold>) in <italic><tp:taxon-name>Pseudogeniates</tp:taxon-name></italic> species <bold>11</bold> Protibia of <italic><tp:taxon-name>Pseudogeniates cordobaensis</tp:taxon-name></italic> (male) <bold>12</bold> Protibia of unworn specimen of <italic><tp:taxon-name>Pseudogeniates richterianus</tp:taxon-name></italic> (female) showing <bold>13</bold> Protibia of worn specimen of <italic><tp:taxon-name>Pseudogeniates richterianus</tp:taxon-name></italic> (female) <bold>14</bold> Metatibia of <italic><tp:taxon-name>Pseudogeniates cordobaensis</tp:taxon-name></italic> (male) <bold>15</bold> Metatibia of <italic><tp:taxon-name>Pseudogeniates richterianus</tp:taxon-name></italic> (female)</p></caption><graphic xmlns:xlink="http://www.w3.org/1999/xlink" xlink:href="ZooKeys-241-033-g003.jpg" position="float" orientation="portrait" xlink:type="simple"/></fig><fig id="F4" position="float" orientation="portrait"><label>Figures 16–18.</label><caption><p>Form of the head (dorsal view) in <italic><tp:taxon-name>Pseudogeniates</tp:taxon-name></italic> species <bold>16</bold> <italic><tp:taxon-name>Pseudogeniates cordoboaensis</tp:taxon-name></italic> showing form of clypeal apex <bold>17</bold> <italic><tp:taxon-name>Pseudogeniates intermedius</tp:taxon-name></italic> showing form of clypeal apex <bold>18</bold> <italic><tp:taxon-name>Pseudogeniates richterianus</tp:taxon-name></italic> showing form of clypeal apex, labrum, and mandible</p></caption><graphic xmlns:xlink="http://www.w3.org/1999/xlink" xlink:href="ZooKeys-241-033-g004.jpg" position="float" orientation="portrait" xlink:type="simple"/></fig><fig id="F5" position="float" orientation="portrait"><label>Figures 19–21.</label><caption><p>Form of male parameres (dorsal and ventral views) in <italic><tp:taxon-name>Pseudogeniates</tp:taxon-name></italic> species <bold>19</bold> <italic><tp:taxon-name>Pseudogeniates cordobaensis</tp:taxon-name></italic> (ventral plate nearly as long as dorsal plate, apex quadrate) <bold>20</bold> <italic><tp:taxon-name>Pseudogeniates intermedius</tp:taxon-name></italic> (ventral plate nearly as long as dorsal plate, apex rounded) <bold>21</bold> <italic><tp:taxon-name>Pseudogeniates richterianus</tp:taxon-name></italic> (ventral plate about half length of dorsal plate, apex acute)</p></caption><graphic xmlns:xlink="http://www.w3.org/1999/xlink" xlink:href="ZooKeys-241-033-g005.jpg" position="float" orientation="portrait" xlink:type="simple"/></fig></tp:treatment-sec><tp:treatment-sec sec-type="Composition and distribution"><title>Composition and distribution.</title><p>The genus <italic><tp:taxon-name>Pseudogeniates</tp:taxon-name></italic> is composed of three species that are distributed entirely in <tp:taxon-name>Argentina</tp:taxon-name> (<xref ref-type="fig" rid="F6">Fig. 22</xref>). Species are associated with arid areas of the Pampa, Espinal, Chaco, and Monte eco-regions in <tp:taxon-name>Argentina</tp:taxon-name>.</p><fig id="F6" position="float" orientation="portrait"><label>Figure 22.</label><caption><p>Distribution of <italic><tp:taxon-name>Pseudogeniates</tp:taxon-name></italic> species in Argentina</p></caption><graphic xmlns:xlink="http://www.w3.org/1999/xlink" xlink:href="ZooKeys-241-033-g006.jpg" position="float" orientation="portrait" xlink:type="simple"/></fig></tp:treatment-sec><tp:treatment-sec sec-type="Biology"><title>Biology.</title><p>Very little is known of the biology of the species in the genus. Males and females are attracted to lights at night. Based on the extreme wear on the protibia of some specimens, individuals probably are associated with soil and use their front appendages for digging.</p></tp:treatment-sec><tp:treatment-sec sec-type="Etymology"><title>Etymology.</title><p>The name <italic><tp:taxon-name>Pseudogeniates</tp:taxon-name></italic> (“the false <italic><tp:taxon-name>Geniates</tp:taxon-name></italic>”) refers to the similarity in form to some species in the ruteline genus <italic><tp:taxon-name>Geniates</tp:taxon-name></italic>.</p></tp:treatment-sec><tp:treatment-sec sec-type="Key to species of Pseudogeniates"><title>Key to species of <italic><tp:taxon-name>Pseudogeniates</tp:taxon-name></italic></title><p>(Males: Protarsus with inner claw enlarged [<xref ref-type="fig" rid="F3">Fig. 11</xref>]; abdomen ventrally flat or concave. Females: Protarsus with inner claw not enlarged, similar in size to outer claw [<xref ref-type="fig" rid="F3">Figs 12–13</xref>]; abdomen ventrally swollen or weakly convex.)</p><table-wrap content-type="key" position="anchor" orientation="portrait"><table><tbody><tr><td rowspan="1" colspan="1">1</td><td rowspan="1" colspan="1">Mentum longer than wide, form subtrapezoidal or rectangular (<xref ref-type="fig" rid="F2">Figs 9–10</xref>)</td><td rowspan="1" colspan="1">2</td></tr><tr><td rowspan="1" colspan="1">–</td><td rowspan="1" colspan="1">Mentum with length subequal to width, form pentagonal (<xref ref-type="fig" rid="F2">Fig. 8</xref>)</td><td rowspan="1" colspan="1"><italic><tp:taxon-name>Pseudogeniates cordobaensis</tp:taxon-name></italic> Soula</td></tr><tr><td rowspan="1" colspan="1">2</td><td rowspan="1" colspan="1">Mentum with inner apex not projecting anteriorly (<xref ref-type="fig" rid="F2">Fig. 9</xref>), with inner shelf; female metacoxal corner square; ventral plate of male parameres nearly as long as the dorsal plate (<xref ref-type="fig" rid="F5">Fig. 20</xref>)</td><td rowspan="1" colspan="1"><italic><tp:taxon-name>Pseudogeniates intermedius</tp:taxon-name></italic> Ohaus</td></tr><tr><td rowspan="1" colspan="1">–</td><td rowspan="1" colspan="1">Mentum with inner apex projecting anteriorly (<xref ref-type="fig" rid="F2">Fig. 10</xref>), without inner shelf; female metacoxal corner rounded; ventral plate of male parameres about half the length of the dorsal plate (<xref ref-type="fig" rid="F5">Fig. 21</xref>)</td><td rowspan="1" colspan="1"><italic><tp:taxon-name>Pseudogeniates richterianus</tp:taxon-name></italic> Ohaus</td></tr></tbody></table></table-wrap></tp:treatment-sec><ref-list><ref id="B11"><mixed-citation xmlns:xlink="http://www.w3.org/1999/xlink" xlink:type="simple"><person-group><name name-style="western"><surname>Ohaus</surname><given-names>F</given-names></name></person-group> (<year>1910</year>)<article-title> Neue Coleoptera lamellicornia aus Argentinien.</article-title><source>Deutsche Entomologische Zeitschrift </source><volume>1910</volume>: <fpage>173</fpage>-<lpage>186</lpage>.</mixed-citation></ref><ref id="B4"><mixed-citation xmlns:xlink="http://www.w3.org/1999/xlink" xlink:type="simple"><person-group><name name-style="western"><surname>Jameson</surname><given-names>ML</given-names></name></person-group> (<year>1990</year>)<article-title> Revision, phylogeny and biogeography of the genera <italic>Parabyrsopolis</italic> Ohaus and <italic>Viridimicus</italic> (new genus) (Coleoptera: Scarabaeidae: Rutelinae).</article-title><source>The Coleopterists Bulletin </source><volume>44</volume>: <fpage>377</fpage>-<lpage>422</lpage>.</mixed-citation></ref><ref id="B13"><mixed-citation xmlns:xlink="http://www.w3.org/1999/xlink" xlink:type="simple"><person-group><name name-style="western"><surname>Ohaus</surname><given-names>F</given-names></name></person-group> (<year>1915</year>)<article-title> XVI. Beitrag zur Kenntnis der Ruteliden. (Col. Lamell.).</article-title><source>Deutsche Entomologische Zeitschrift </source><volume>1915</volume>: <fpage>256</fpage>-<lpage>260</lpage>. doi: <ext-link ext-link-type="uri" xlink:href="http://dx.doi.org/10.1002/mmnd.191519150308" xlink:type="simple">10.1002/mmnd.191519150308</ext-link></mixed-citation></ref><ref id="B3"><mixed-citation xmlns:xlink="http://www.w3.org/1999/xlink" xlink:type="simple"><person-group><name name-style="western"><surname>Jameson</surname><given-names>ML</given-names></name></person-group> (<year>1998</year>)<article-title> [1997] Phylogenetic analysis of the subtribe Rutelina and revision of the <italic>Rutela</italic> generic groups (Coleoptera: Scarabaeidae: Rutelinae: Rutelini).</article-title><source>Bulletin of the University of Nebraska State Museum </source><volume>14</volume>: <fpage>1</fpage>-<lpage>184</lpage>.</mixed-citation></ref><ref id="B17"><mixed-citation xmlns:xlink="http://www.w3.org/1999/xlink" xlink:type="simple"><person-group><name name-style="western"><surname>Soula</surname><given-names>M</given-names></name></person-group> (<year>2009</year>)<source> Les coleopteres du nouveau monde. Volume 3: Rutelini 3. Révision des Pelidnotina 3.</source><publisher-name>Photos de toutes le espéces de Lagochile. Une révision des genres Pelidnota, Ectinoplectron, Pseudogeniates, Xenopelidnota (Coleoptera: Scarabaeidae: Rutelinae: Rutelini: Pelidnotina). Besoiro: Supplément au Bulletin de liaison de l’Association Entomologique pour la Connaissance de la Faune Tropicale. AECFT; Saintry</publisher-name>, <publisher-loc>France</publisher-loc>, <lpage>137</lpage> pp.</mixed-citation></ref></ref-list></tp:taxon-treatment>
