# Supplementary material for: Synopsis of the Argentinian scarab genus Pseudogeniates Ohaus (Coleoptera, Scarabaeidae, Rutelinae)
Source: Zookeys. 2012 Nov 13;(241):33–53. doi: 10.3897/zookeys.241.3802 (PMC3559108; doi:10.3897/zookeys.241.3802)
Supplement: XML Treatment for Pseudogeniates cordobaensis [file zookeys.241.3802-treatment2.xml]

<!DOCTYPE tp:taxon-treatment
  PUBLIC "-//TaxonX//DTD Taxonomic Treatment Publishing DTD v0 20100105//EN" "tax-treatment-NSO.dtd">
<tp:taxon-treatment xmlns:tp="http://www.plazi.org/taxpub"><tp:treatment-meta><mixed-citation publication-type="journal"><person-group><name><surname>Jameson</surname><given-names>Mary Liz</given-names></name><name><surname>Ocampo</surname><given-names>Federico</given-names></name></person-group><article-title>Synopsis of the Argentinian scarab genus 
                    <italic>Pseudogeniates</italic> Ohaus (Coleoptera, Scarabaeidae, Rutelinae)</article-title><source>Zookeys</source><day>13</day><month>11</month><year>2012</year><volume>2012</volume><issue>241</issue><fpage>33</fpage><lpage>53</lpage><pub-id pub-id-type="doi">10.3897/zookeys.241.3802</pub-id></mixed-citation></tp:treatment-meta><tp:nomenclature><tp:taxon-name>
                            <tp:taxon-name-part taxon-name-part-type="genus">Pseudogeniates</tp:taxon-name-part>
                            <tp:taxon-name-part taxon-name-part-type="species">cordobaensis</tp:taxon-name-part>
                        <object-id xmlns:xlink="http://www.w3.org/1999/xlink" xlink:type="simple">http://species-id.net/wiki/Pseudogeniates_cordobaensis</object-id>
								</tp:taxon-name><tp:taxon-authority>Soula, 2009</tp:taxon-authority><xref ref-type="fig" rid="F1">Figs 1</xref><xref ref-type="fig" rid="F2">, 5, 6, 8</xref><xref ref-type="fig" rid="F3">, 11, 14</xref><xref ref-type="fig" rid="F4">, 16</xref><xref ref-type="fig" rid="F5">, 19</xref><xref ref-type="fig" rid="F6">, 22</xref><tp:nomenclature-citation-list><tp:nomenclature-citation><tp:taxon-name>Pseudogeniates cordobaensis</tp:taxon-name><comment><xref ref-type="bibr" rid="B17">Soula 2009</xref>: 122.</comment></tp:nomenclature-citation></tp:nomenclature-citation-list></tp:nomenclature><tp:treatment-sec sec-type="Material examined"><title>Material examined.</title><p>Holotype male, from Ohaus’s type series of <italic><tp:taxon-name>Pseudogeniates intermedius</tp:taxon-name></italic>, at ZMHB labeled: a) “Argentina S. d. Cordoba J. Hubrich S.” (typeset, white label), b) male symbol, c) “Pseudogeniates intermedius cotype Ohs.” (Ohaus’s handwritten, red label), d) “SYNTYPUS Pseudogeniates intermedius Ohaus, 1914 labelled by MNHUS 2007” (typeset, red label), f) “Paralectotype 2009 Pseudogeniates intermedius Oh. Soula det.” (typeset and handwritten, red label), g) “Holotype 2009 Pseudogeniates cordobaensis Soula Soula” (handwritten and typeset, red label). <xref ref-type="bibr" rid="B17">Soula (2009)</xref> based the description on one male specimen.</p></tp:treatment-sec><tp:treatment-sec sec-type="Description"><title>Description</title><p>(based on 10 males and 17 females). Length 13.8-17.0 mm. Widest width 6.8-8.0 mm. Color: Dorsum, venter, and appendages rufous-castaneous (<xref ref-type="fig" rid="F1">Fig. 1</xref>)<!--PageBreak--><!--PageBreak-->. Head (<xref ref-type="fig" rid="F4">Fig. 16</xref>): Frons densely punctate to confluently punctate (mid-disc), rugopunctate laterally and apically; punctures small and moderately large, mixed. Clypeus with dorsal surface densely punctate to confluently punctate (mid-disc), rugopunctate laterally and apically, punctures small and large (mixed), some setose; setae short to moderate, rufous, sparse; shape broadly semicircular, apex and sides broadly reflexed, with or without constriction basolaterally; disc (frontal view) densely rugopunctate, punctures small and large, mixed, some setose (setae short to moderately long, rufous, sparse). Labrum setose; setae moderately long and short, rufous. Maxilla (<xref ref-type="fig" rid="F2">Fig. 5</xref>) with galea distinct, with 1 elongate, bristle-like, medial seta. Mentum (<xref ref-type="fig" rid="F2">Fig. 8</xref>) nearly as long as wide or slightly longer than wide, form pentagonal, inner apex projects anteriorly, with inner shelf. Antenna 10-segmented with 3 segmented club; club slightly longer than stem. Pronotum: Medial line obsolete. Surface (disc and mediolaterally) moderately densely imbricate with sparse, short, testaceous setae. Margin with short, rufous setae. Elytra: Sutural stria impressed from base of scutellum to apex. Elytral apex weakly spiniform or quadrate. Discal striae weakly impressed, punctate; 5 on disc mesad of humerus, 5 laterad of humerus; discal stria 1 (adjacent to sutural stria) extending from base to apical umbone; striae 2-3 and 4-5 paired, extending from near base to apical umbone, stria 5 faintly impressed and incomplete; humeral striae 1-4 faintly impressed, incomplete, indicated by shallow punctures, stria 5 moderately impressed, extending from base of metacoxa to subapex; small to moderate in size, some longitudinal (<xref ref-type="fig" rid="F2">Fig. 5</xref>). Intervals with moderately dense, random punctures, punctures minute to moderate in size; interval 1 broader than others. Pygidium: Disc and apex sparsely punctate; base and sides moderately densely imbricate, nearly obsolete; punctures minute to small. Legs: Protarsomere 5 of male subequal to tarsomeres 2-4. Modified proclaw of male subequal in length to tarsomeres 2-4; internoapical tooth present. Protibia (<xref ref-type="fig" rid="F3">Fig. 11</xref>) (male and female) with teeth evenly separated; basal 1/3 weakly dilated (male) or moderately dilated (female). Mesotibia (male) with sides subparallel, weakly divergent towards apex (male) or weakly divergent (female); apex oblique with 10-11 moderately long spinulae; external edge with weak carina in basal 1/3, 1 carina in apical 1/3. Metatrochanter (male) weakly produced beyond posterior border of femur. Metacoxal corner square (female). Metacoxa at middle weakly produced posteriorly. Metatibia of male (<xref ref-type="fig" rid="F3">Fig. 14</xref>) with sides subparallel, weakly divergent towards apex; external edge with 1 carina in basal 1/3 (faint), 1 carina in apical 1/3 (faint); apex without corbel, with 2 inner spurs (spurs equal in width in male, weakly curved at apex), inner apex with 28 short, stout spinulae. Metatibia of female divergent at apical 1/5; external edge with 1 carina in basal 1/3, 1 carina in apical 1/3; apex without corbel, with 2 inner spurs, inner apex with 28 short, stout spinulae. Parameres: Ventral plate nearly as long as dorsal plate with sides converging to a quadrate apex (<xref ref-type="fig" rid="F5">Fig. 19</xref>).</p></tp:treatment-sec><tp:treatment-sec sec-type="Diagnosis"><title>Diagnosis.</title><p><italic><tp:taxon-name>Pseudogeniates cordobaensis</tp:taxon-name></italic> is separated from other species in the genus by the pentagonal form of the mentum (width subequal to length) that has the inner apex projecting anteriorly and has an inner shelf (<xref ref-type="fig" rid="F2">Fig. 8</xref>). In comparison, the form of mentum is longer than wide in <italic><tp:taxon-name>Pseudogeniates intermedius</tp:taxon-name></italic> and <italic><tp:taxon-name>Pseudogeniates richterianus</tp:taxon-name></italic> (<xref ref-type="fig" rid="F2">Figs 9-10</xref>). In <italic><tp:taxon-name>Pseudogeniates intermedius</tp:taxon-name></italic>, the inner apex of the mentum does not project anteriorly, but does possess <!--PageBreak-->an inner shelf (<xref ref-type="fig" rid="F2">Fig. 9</xref>); in <italic><tp:taxon-name>Pseudogeniates richterianus</tp:taxon-name></italic>, the inner apex projects anteriorly, but does not possess an inner shelf (<xref ref-type="fig" rid="F2">Fig. 10</xref>). The ventral plate of the male parameres in <italic><tp:taxon-name>Pseudogeniates cordob-aensis</tp:taxon-name></italic> is nearly as long as dorsal plate with sides converging to a quadrate apex (<xref ref-type="fig" rid="F5">Fig. 19</xref>). The ventral plate of <italic><tp:taxon-name>Pseudogeniates richterianus</tp:taxon-name></italic> is about half the length of the dorsal plate (<xref ref-type="fig" rid="F5">Fig. 21</xref>), whereas in <italic><tp:taxon-name>Pseudogeniates intermedius</tp:taxon-name></italic> the ventral plate is nearly as long as the dorsal plate, but the sides converge with a weak constriction preapically and a rounded apex (<xref ref-type="fig" rid="F5">Fig. 20</xref>).</p></tp:treatment-sec><tp:treatment-sec sec-type="Distribution"><title>Distribution</title><p><bold>(<xref ref-type="fig" rid="F6">Fig. 22</xref>).</bold> <italic><tp:taxon-name>Pseudogeniates cordobaensis</tp:taxon-name></italic> is distributed in the Monte de Sierras y Bolsones in the Monte eco-region in Argentina. The distribution of this species coincides with the Montane Forest region (<xref ref-type="bibr" rid="B9">Navarro et al. 2009</xref>) and the Yungas Forest area of endemism in Argentina (<xref ref-type="bibr" rid="B18">Szumik et al. 2012</xref>).</p></tp:treatment-sec><tp:treatment-sec sec-type="Locality data"><title>Locality data.</title><p>27 specimens from IAZA, WSUC, and ZMHB. <bold>ARGENTINA</bold> (27): CATAMARCA (26): Salar de Pipanaco, Pío Brizuela (37 km S Andalgalá, <named-content xmlns:xlink="http://www.w3.org/1999/xlink" content-type="dwc:verbatimCoordinates" xlink:type="simple">27°49'34"S, 66°14'47"W</named-content>, 751 m), Quirós (2 km S on RN 157, <named-content xmlns:xlink="http://www.w3.org/1999/xlink" content-type="dwc:verbatimCoordinates" xlink:type="simple">28°48'43.3"S, 65°06'22.6"W</named-content>), CÓRDOBA (1): Huerta Grande (Sierra de Córdoba).</p></tp:treatment-sec><tp:treatment-sec sec-type="Temporal data"><title>Temporal data.</title><p>December (9).</p></tp:treatment-sec><tp:treatment-sec sec-type="Remarks"><title>Remarks.</title><p>The holotype specimen for this species was part of the type series for <italic><tp:taxon-name>Pseudogeniates intermedius</tp:taxon-name></italic>, a series that included three specimens from Santiago del Estero and one specimen (=<italic><tp:taxon-name>Pseudogeniates cordobaensis</tp:taxon-name></italic>) from Huerta Grande in the Sierra de Cordóba, Córdoba Province (<xref ref-type="bibr" rid="B12">Ohaus 1914</xref>).</p></tp:treatment-sec><tp:treatment-sec sec-type="Natural history"><title>Natural history.</title><p>This species is attracted to black lights. It was recorded from an elevation of 751 m.</p></tp:treatment-sec><tp:treatment-sec><!--Section generated to contain objects referenced in tp:taxon-treatment.--><fig id="F1" position="float" orientation="portrait"><label>Figures 1–3.</label><caption><p>Dorsal habitus of <italic><tp:taxon-name>Pseudogeniates</tp:taxon-name></italic> species <bold>1</bold> <italic><tp:taxon-name>Pseudogeniates cordobaensis</tp:taxon-name></italic> <bold>2</bold> <italic><tp:taxon-name>Pseudogeniates intermedius</tp:taxon-name></italic> <bold>3</bold> <italic><tp:taxon-name>Pseudogeniates richterianus</tp:taxon-name></italic></p></caption><graphic xmlns:xlink="http://www.w3.org/1999/xlink" xlink:href="ZooKeys-241-033-g001.jpg" position="float" orientation="portrait" xlink:type="simple"/></fig><fig id="F2" position="float" orientation="portrait"><label>Figures 4–10.</label><caption><p>Characters for species of <italic><tp:taxon-name>Pseudogeniates</tp:taxon-name></italic> <bold>4</bold> Left mandible of <italic><tp:taxon-name>Pseudogeniates richterianus</tp:taxon-name></italic>, dorsal view (with one apical, acute, recurved tooth; poorly developed scissorial region, and narrow molar region) <bold>5</bold> Maxilla of <italic><tp:taxon-name>Pseudogeniates cordobaensis</tp:taxon-name></italic>, ventral view (lacking teeth, terminal segment of palpus with dorsal, longitudinal sulcus) <bold>6</bold> Spiculum gastrale of <italic><tp:taxon-name>Pseudogeniates cordobaensis</tp:taxon-name></italic> <bold>7</bold> Wing of <italic><tp:taxon-name>Pseudogeniates richterianus</tp:taxon-name></italic> showing form and inset showing dense, thick setae associated with ScA and region anterior to RA3+4 <bold>8</bold> Mentum, ventral view, of <italic><tp:taxon-name>Pseudogeniates cordobaensis</tp:taxon-name></italic> (shape pentagonal, inner apex projecting anteriorly and with inner shelf) <bold>9</bold> Mentum, ventral view, of <italic><tp:taxon-name>Pseudogeniates intermedius</tp:taxon-name></italic> (shape broadly trapezoidal, apex not projecting anteriorly and without inner shelf) <bold>10</bold> Mentum, ventral view, of <italic><tp:taxon-name>Pseudogeniates richterianus</tp:taxon-name></italic> (shape rectangular, inner apex projecting anteriorly and without inner shelf)</p></caption><graphic xmlns:xlink="http://www.w3.org/1999/xlink" xlink:href="ZooKeys-241-033-g002.jpg" position="float" orientation="portrait" xlink:type="simple"/></fig><fig id="F3" position="float" orientation="portrait"><label>Figures 11–15.</label><caption><p>Form of protibia (<bold>11–13</bold>) and metatibia (<bold>14–15</bold>) in <italic><tp:taxon-name>Pseudogeniates</tp:taxon-name></italic> species <bold>11</bold> Protibia of <italic><tp:taxon-name>Pseudogeniates cordobaensis</tp:taxon-name></italic> (male) <bold>12</bold> Protibia of unworn specimen of <italic><tp:taxon-name>Pseudogeniates richterianus</tp:taxon-name></italic> (female) showing <bold>13</bold> Protibia of worn specimen of <italic><tp:taxon-name>Pseudogeniates richterianus</tp:taxon-name></italic> (female) <bold>14</bold> Metatibia of <italic><tp:taxon-name>Pseudogeniates cordobaensis</tp:taxon-name></italic> (male) <bold>15</bold> Metatibia of <italic><tp:taxon-name>Pseudogeniates richterianus</tp:taxon-name></italic> (female)</p></caption><graphic xmlns:xlink="http://www.w3.org/1999/xlink" xlink:href="ZooKeys-241-033-g003.jpg" position="float" orientation="portrait" xlink:type="simple"/></fig><fig id="F4" position="float" orientation="portrait"><label>Figures 16–18.</label><caption><p>Form of the head (dorsal view) in <italic><tp:taxon-name>Pseudogeniates</tp:taxon-name></italic> species <bold>16</bold> <italic><tp:taxon-name>Pseudogeniates cordoboaensis</tp:taxon-name></italic> showing form of clypeal apex <bold>17</bold> <italic><tp:taxon-name>Pseudogeniates intermedius</tp:taxon-name></italic> showing form of clypeal apex <bold>18</bold> <italic><tp:taxon-name>Pseudogeniates richterianus</tp:taxon-name></italic> showing form of clypeal apex, labrum, and mandible</p></caption><graphic xmlns:xlink="http://www.w3.org/1999/xlink" xlink:href="ZooKeys-241-033-g004.jpg" position="float" orientation="portrait" xlink:type="simple"/></fig><fig id="F5" position="float" orientation="portrait"><label>Figures 19–21.</label><caption><p>Form of male parameres (dorsal and ventral views) in <italic><tp:taxon-name>Pseudogeniates</tp:taxon-name></italic> species <bold>19</bold> <italic><tp:taxon-name>Pseudogeniates cordobaensis</tp:taxon-name></italic> (ventral plate nearly as long as dorsal plate, apex quadrate) <bold>20</bold> <italic><tp:taxon-name>Pseudogeniates intermedius</tp:taxon-name></italic> (ventral plate nearly as long as dorsal plate, apex rounded) <bold>21</bold> <italic><tp:taxon-name>Pseudogeniates richterianus</tp:taxon-name></italic> (ventral plate about half length of dorsal plate, apex acute)</p></caption><graphic xmlns:xlink="http://www.w3.org/1999/xlink" xlink:href="ZooKeys-241-033-g005.jpg" position="float" orientation="portrait" xlink:type="simple"/></fig><fig id="F6" position="float" orientation="portrait"><label>Figure 22.</label><caption><p>Distribution of <italic><tp:taxon-name>Pseudogeniates</tp:taxon-name></italic> species in Argentina</p></caption><graphic xmlns:xlink="http://www.w3.org/1999/xlink" xlink:href="ZooKeys-241-033-g006.jpg" position="float" orientation="portrait" xlink:type="simple"/></fig></tp:treatment-sec><ref-list><ref id="B17"><mixed-citation xmlns:xlink="http://www.w3.org/1999/xlink" xlink:type="simple"><person-group><name name-style="western"><surname>Soula</surname><given-names>M</given-names></name></person-group> (<year>2009</year>)<source> Les coleopteres du nouveau monde. Volume 3: Rutelini 3. Révision des Pelidnotina 3.</source><publisher-name>Photos de toutes le espéces de Lagochile. Une révision des genres Pelidnota, Ectinoplectron, Pseudogeniates, Xenopelidnota (Coleoptera: Scarabaeidae: Rutelinae: Rutelini: Pelidnotina). Besoiro: Supplément au Bulletin de liaison de l’Association Entomologique pour la Connaissance de la Faune Tropicale. AECFT; Saintry</publisher-name>, <publisher-loc>France</publisher-loc>, <lpage>137</lpage> pp.</mixed-citation></ref><ref id="B9"><mixed-citation xmlns:xlink="http://www.w3.org/1999/xlink" xlink:type="simple"><person-group><name name-style="western"><surname>Navarro</surname><given-names>FR</given-names></name><name name-style="western"><surname>Cuezzo</surname><given-names>F</given-names></name><name name-style="western"><surname>Goloboff</surname><given-names>PA</given-names></name><name name-style="western"><surname>Szumik</surname><given-names>C</given-names></name><name name-style="western"><surname>Lizarralde de Grosso</surname><given-names>M</given-names></name><name name-style="western"><surname>Quintana</surname><given-names>MG</given-names></name></person-group> (<year>2009</year>)<article-title> Can insect data be used to infer areas of endemism? An example from the Yungas of Argentina.</article-title><source>Revista Chilena de Historia Natural </source><volume>82</volume>: <fpage>507</fpage>-<lpage>522</lpage>. doi: <ext-link ext-link-type="uri" xlink:href="http://dx.doi.org/10.4067/S0716-078X2009000400006" xlink:type="simple">10.4067/S0716-078X2009000400006</ext-link></mixed-citation></ref><ref id="B18"><mixed-citation xmlns:xlink="http://www.w3.org/1999/xlink" xlink:type="simple"><person-group><name name-style="western"><surname>Szumik</surname><given-names>C</given-names></name><name name-style="western"><surname>Aagesen</surname><given-names>L</given-names></name><name name-style="western"><surname>Casagranda</surname><given-names>D</given-names></name><name name-style="western"><surname>Arzamendia</surname><given-names>V</given-names></name><name name-style="western"><surname>Baldo</surname><given-names>D</given-names></name><name name-style="western"><surname>Claps</surname><given-names>LE</given-names></name><name name-style="western"><surname>Cuezzo</surname><given-names>F</given-names></name><name name-style="western"><surname>Gómez</surname><given-names>JMD</given-names></name><name name-style="western"><surname>Di Giacomo</surname><given-names>A</given-names></name><name name-style="western"><surname>Giraudo</surname><given-names>A</given-names></name><name name-style="western"><surname>Goloboff</surname><given-names>P</given-names></name><name name-style="western"><surname>Gramajo</surname><given-names>C</given-names></name><name name-style="western"><surname>Kopuchian</surname><given-names>C</given-names></name><name name-style="western"><surname>Kretzschmar</surname><given-names>S</given-names></name><name name-style="western"><surname>Lizarralde</surname><given-names>M</given-names></name><name name-style="western"><surname>Molina</surname><given-names>A</given-names></name><name name-style="western"><surname>Mollerach</surname><given-names>M</given-names></name><name name-style="western"><surname>Navarro</surname><given-names>F</given-names></name><name name-style="western"><surname>Nomdedeu</surname><given-names>S</given-names></name><name name-style="western"><surname>Panizza</surname><given-names>A</given-names></name><name name-style="western"><surname>Pereyra</surname><given-names>VV</given-names></name><name name-style="western"><surname>Sandoval</surname><given-names>M</given-names></name><name name-style="western"><surname>Scrocchi</surname><given-names>G</given-names></name><name name-style="western"><surname>Zuloaga</surname><given-names>FO</given-names></name></person-group> (<year>2012</year>)<article-title> Detecting areas of endemism with a taxonomically diverse data set: plants, mammals, reptiles, amphibians, birds, and insects from Argentina.</article-title><source>Cladistics </source><volume>28</volume>: <fpage>317</fpage>-<lpage>329</lpage>. doi: <ext-link ext-link-type="uri" xlink:href="http://dx.doi.org/10.1111/j.1096-0031.2011.00385.x" xlink:type="simple">10.1111/j.1096-0031.2011.00385.x</ext-link></mixed-citation></ref><ref id="B12"><mixed-citation xmlns:xlink="http://www.w3.org/1999/xlink" xlink:type="simple"><person-group><name name-style="western"><surname>Ohaus</surname><given-names>F</given-names></name></person-group> (<year>1914</year>)<article-title> Neue Coleoptera lamellicornia aus Argentinien. (Col.) IV.</article-title><source>Deutsche Entomologische Zeitschrift </source><volume>1914</volume>: <fpage>299</fpage>-<lpage>304</lpage>. doi: <ext-link ext-link-type="uri" xlink:href="http://dx.doi.org/10.1002/mmnd.191419140307" xlink:type="simple">10.1002/mmnd.191419140307</ext-link></mixed-citation></ref></ref-list></tp:taxon-treatment>
