# Supplementary material for: Synopsis of the Argentinian scarab genus Pseudogeniates Ohaus (Coleoptera, Scarabaeidae, Rutelinae)
Source: Zookeys. 2012 Nov 13;(241):33–53. doi: 10.3897/zookeys.241.3802 (PMC3559108; doi:10.3897/zookeys.241.3802)
Supplement: XML Treatment for Pseudogeniates intermedius [file zookeys.241.3802-treatment3.xml]

<!DOCTYPE tp:taxon-treatment
  PUBLIC "-//TaxonX//DTD Taxonomic Treatment Publishing DTD v0 20100105//EN" "tax-treatment-NSO.dtd">
<tp:taxon-treatment xmlns:tp="http://www.plazi.org/taxpub"><tp:treatment-meta><mixed-citation publication-type="journal"><person-group><name><surname>Jameson</surname><given-names>Mary Liz</given-names></name><name><surname>Ocampo</surname><given-names>Federico</given-names></name></person-group><article-title>Synopsis of the Argentinian scarab genus 
                    <italic>Pseudogeniates</italic> Ohaus (Coleoptera, Scarabaeidae, Rutelinae)</article-title><source>Zookeys</source><day>13</day><month>11</month><year>2012</year><volume>2012</volume><issue>241</issue><fpage>33</fpage><lpage>53</lpage><pub-id pub-id-type="doi">10.3897/zookeys.241.3802</pub-id></mixed-citation></tp:treatment-meta><tp:nomenclature><tp:taxon-name>
                            <tp:taxon-name-part taxon-name-part-type="genus">Pseudogeniates</tp:taxon-name-part>
                            <tp:taxon-name-part taxon-name-part-type="species">intermedius</tp:taxon-name-part>
                        <object-id xmlns:xlink="http://www.w3.org/1999/xlink" xlink:type="simple">http://species-id.net/wiki/Pseudogeniates_intermedius</object-id>
								</tp:taxon-name><tp:taxon-authority>Ohaus, 1914</tp:taxon-authority><xref ref-type="fig" rid="F1">Figs 2</xref><xref ref-type="fig" rid="F2">, 9</xref><xref ref-type="fig" rid="F4">, 17</xref><xref ref-type="fig" rid="F5">, 20</xref><tp:nomenclature-citation-list><tp:nomenclature-citation><tp:taxon-name>Pseudogeniates intermedius</tp:taxon-name><comment><xref ref-type="bibr" rid="B12">Ohaus 1914</xref>: 303.</comment></tp:nomenclature-citation></tp:nomenclature-citation-list></tp:nomenclature><tp:treatment-sec sec-type="Material examined"><title>Material examined.</title><p>Type material (3 males, 1 female) at ZMHB. Lectotype male labeled: a) “ARGENTINA Santiago d E. Wagner” (typeset, white label), b) male genitalia<!--PageBreak--> card-mounted, c) mouthparts card-mounted, d) “Typus!” (typeset, red label), e) “Pseudogeniates intermedius Ohs.” (Ohaus’ handwritten, red label), f) “SYNTYPUS Pseudogeniates intermedius Ohaus, 1914 labelled by MNHUS 2007” (typeset, red label), g) “Lectotype 2009 Pseudogeniates intermedius Oh. Soula” (typeset and handwritten, red label). Paralectotype female labeled: a) “ARGENTINA Santiago del Estero” (typeset, white label), b) female symbol, c) mouthparts card-mounted, d) “Pseudogeniates intermedius cotype Ohs.” (Ohaus’ handwritten, red label), e) “SYNTYPUS Pseudogeniates intermedius Ohaus, 1914 labelled by MNHUS 2007” (typeset, red label), f) “Paralectotype 2009 Pseudogeniates intermedius Oh. Soula det.” (typeset and handwritten, red label), g) “Alloréférent Pseudogeniates intermedius M. SOULA det 19” (handwritten and typeset, white label with scribed red boarder), h) “Paralectotype 2009 Pseudogeniates intermedius Oh. Soula det.” (typeset and handwritten, red label). A second male paralectotype labeled: a) “MUSEUM PARIS PROV. DE SANTIAGO del Estero Barrancas Banados de Rio Dulce, 80 kil. O. d’Icano E.R. WAGNER 1909”, b) “Pseudogeniates intermedius cotype Ohs.” (Ohaus’ handwritten, red label), c) “SYNTYPUS Pseudogeniates intermedius Ohaus, 1914 labelled by MNHUS 2007” (typeset, red label), d) “Paralectotype 2009 Pseudogeniates intermedius Oh. Soula det.” (typeset and handwritten, red label). An additional paralectotype from Córdoba is the holotype specimen for <italic><tp:taxon-name>Pseudogeniates cordobaensis</tp:taxon-name></italic> Soula (see treatment for <italic><tp:taxon-name>Pseudogeniates cordobaensis</tp:taxon-name></italic>). <xref ref-type="bibr" rid="B12">Ohaus (1914)</xref> stated that he described the species based on four specimens: two males and one female from Santiago del Estero (Wagner collection) and one male from Sierra de Córdoba.</p></tp:treatment-sec><tp:treatment-sec sec-type="Description"><title>Description</title><p>(based on 2 males and 1 female). Length 14.0–15.7 mm. Widest width 7.5–9.0 mm. Color: Dorsum, venter, and appendages rufotestaceous to castaneous (<xref ref-type="fig" rid="F1">Fig. 2</xref>). Head (<xref ref-type="fig" rid="F4">Fig. 17</xref>): Frons densely, confluently punctate or rugopunctate; punctures small and moderately large, mixed. Clypeus with dorsal surface densely punctate, confluently punctate or rugopunctate, punctures small and large, mixed; clypeal shape broadly semicircular, apex and sides broadly reflexed, with or without constriction basolaterally; disc (frontal view) with surface densely rugopunctate, punctures small and large, mixed, some setose (setae short to moderately long, rufous, sparse). Labrum with setae moderately long and short, rufous. Maxilla with galea fused, with 1 or 2 elongate bristle-like, medial, setae. Mentum (<xref ref-type="fig" rid="F2">Fig. 9</xref>) longer than wide, form subtrapezoidal (base broader than apex), inner apex not projecting anteriorly, with inner shelf. Antenna 10-segmented with 3 segmented club; club subequal to stem. Pronotum: Medial line obsolete (male) or weakly indicated (female). Surface (disc) moderately densely imbricate with sparse, short, testaceous setae; surface (mediolaterally) moderately densely rugopunctate, punctures minute and small. Margin with setae short, testaceous. Elytra: Elytral apex rounded or quadrate (not spiniform). Discal striae punctate; 5 on disc mesad of humerus, 5 laterad of humerus; discal stria 1 (adjacent to sutural stria) extending from base to apical umbone; striae 2-3 and 4-5 paired, extending from near base to apical umbone; humeral stria 1 incomplete (extending from mid-elytron to near apical umbone), stria 2 extending from humerus to near apical umbone, striae 3-4 extending from base of metacoxa to near apical umbone (indicated by punctures, not sulcate), stria 5 poorly indicated, extending from <!--PageBreak-->base of metacoxa to subapex (indicated by punctures near base, sulcate near apex); punctures small, some longitudinal. Intervals with moderately dense, random punctures, some transversely wrinkled (on disc), punctures small; interval 1 broader than others. Pygidium: Disc and apex moderately densely punctate, some transverse; base and sides closely, weakly rugulose; punctures minute to small. Legs: Protarsomere 5 of male subequal to tarsomeres 2-4. Modified foreclaw of male subequal in length to tarsomeres 2-4; internoapical tooth present. Protibia (male and female) with external teeth evenly separated; basal 1/3 weakly dilated (male) or moderately dilated (female) (e.g., <xref ref-type="fig" rid="F3">Figs 11-13</xref>). Mesotibia (male) with sides subparallel, weakly divergent towards apex; apex oblique with 8-11 moderately long spinulae; external edge with weak carina in basal 1/3, 1 carina in apical 1/3. Metatrochanter (male and female) weakly produced beyond posterior border of femur. Metacoxal corner square (female). Metacoxa at middle weakly produced posteriorly. Metatibia (male) with sides subparallel, apex weakly divergent; external edge with 1 carina in basal 1/3, 1 carina in apical 1/3; apex without corbel, with 2 inner spurs (spurs equal in width in male, with a weak curve at apex), inner apex with 21-25 short, stout spinulae. Metatibia (female) greatly divergent at apical 1/5; external edge with 1 carina in basal 1/3, 1 carina in apical 1/3; apex without corbel, with 2 inner spurs, inner apex with 28 short, stout spinulae. Parameres: Ventral plate nearly as long as dorsal plate but the sides converge with a weak constriction preapically and a rounded apex (<xref ref-type="fig" rid="F5">Fig. 20</xref>).</p></tp:treatment-sec><tp:treatment-sec sec-type="Diagnosis"><title>Diagnosis.</title><p><italic><tp:taxon-name>Pseudogeniates intermedius</tp:taxon-name></italic> is known from only three specimens. It is separated from other species in the genus by the form of the mentum (<xref ref-type="fig" rid="F2">Fig. 9</xref>) and the form of the male parameres (<xref ref-type="fig" rid="F5">Fig. 20</xref>). It is distinguished from <italic><tp:taxon-name>Pseudogeniates cordobaensis</tp:taxon-name></italic> by the form of the mentum (longer than wide and subtrapezoidal in <italic><tp:taxon-name>Pseudogeniates intermedius</tp:taxon-name></italic> [<xref ref-type="fig" rid="F2">Fig. 9</xref>]; length<!--PageBreak--> subequal to width and pentagonal in <italic><tp:taxon-name>Pseudogeniates cordobaensis</tp:taxon-name></italic> [<xref ref-type="fig" rid="F2">Fig. 8</xref>]) and apex of the ventral plate of the male parameres (with a weak constriction preapically and a rounded apex in <italic><tp:taxon-name>Pseudogeniates intermedius</tp:taxon-name></italic> [<xref ref-type="fig" rid="F5">Fig. 20</xref>]; lacking preapical constriction and with quadrate apex in <italic><tp:taxon-name>Pseudogeniates cordobaensis</tp:taxon-name></italic> [<xref ref-type="fig" rid="F5">Fig. 19</xref>]). It is separated from <italic><tp:taxon-name>Pseudogeniates richterianus</tp:taxon-name></italic> by the apex of the mentum (with an inner shelf in <italic><tp:taxon-name>Pseudogeniates intermedius</tp:taxon-name></italic>; lacking inner shelf in <italic><tp:taxon-name>Pseudogeniates richterianus</tp:taxon-name></italic> [<xref ref-type="fig" rid="F2">Fig. 9</xref> versus <xref ref-type="fig" rid="F2">Fig. 10</xref>]) and length of the ventral plate of the male parameres (nearly as long as dorsal plate in <italic><tp:taxon-name>Pseudogeniates intermedius</tp:taxon-name></italic> [<xref ref-type="fig" rid="F5">Fig. 20</xref>]; half length of dorsal plate in <italic><tp:taxon-name>Pseudogeniates richterianus</tp:taxon-name></italic> [<xref ref-type="fig" rid="F5">Fig. 21</xref>]).</p></tp:treatment-sec><tp:treatment-sec sec-type="Distribution"><title>Distribution</title><p>(<xref ref-type="fig" rid="F6">Fig. 22</xref>). <italic><tp:taxon-name>Pseudogeniates intermedius</tp:taxon-name></italic> is distributed in the Chaco-seco eco-region in Argentina.</p></tp:treatment-sec><tp:treatment-sec sec-type="Locality data"><title>Locality data.</title><p>3 specimens from ZMHB. <bold>ARGENTINA</bold> (3): SANTIAGO DEL ESTERO (3): Barrancas (Bañados de Río Dulce, 80 km W. d’Icaño), No data.</p></tp:treatment-sec><tp:treatment-sec sec-type="Temporal data"><title>Temporal data.</title><p>December (1).</p></tp:treatment-sec><tp:treatment-sec sec-type="Natural history"><title>Natural history.</title><p>This species is known from two male specimens and one female specimen, and the natural history is not known.</p></tp:treatment-sec><tp:treatment-sec sec-type="Remarks"><title>Remarks.</title><p><xref ref-type="bibr" rid="B12">Ohaus (1914)</xref> distinguished <italic><tp:taxon-name>Pseudogeniates intermedius</tp:taxon-name></italic> from <italic><tp:taxon-name>Pseudogeniates richterianus</tp:taxon-name></italic> based on the 10-segmented antenna (versus 9-segmented in <italic><tp:taxon-name>Pseudogeniates richterianus</tp:taxon-name></italic>), the “front corners” of the clypeus (rounded in <italic><tp:taxon-name>Pseudogeniates richterianus</tp:taxon-name></italic> versus absent in <italic><tp:taxon-name>Pseudogeniates intermedius</tp:taxon-name></italic>), and elytral coloration (brownish-red color in <italic><tp:taxon-name>Pseudogeniates intermedius</tp:taxon-name></italic> versus reddish-yellow in <italic><tp:taxon-name>Pseudogeniates richterianus</tp:taxon-name></italic>). Based on our examination of specimens, these characters are highly variable and are not reliable for identification. Coloration varies within species (from testaceous to castaneous), form of the clypeus varies, and antennae vary from 9 to 10 segments. However, characters provided in our “Diagnosis” are sufficient to separate <italic><tp:taxon-name>Pseudogeniates intermedius</tp:taxon-name></italic> and <italic><tp:taxon-name>Pseudogeniates richterianus</tp:taxon-name></italic>.</p></tp:treatment-sec><tp:treatment-sec><!--Section generated to contain objects referenced in tp:taxon-treatment.--><fig id="F1" position="float" orientation="portrait"><label>Figures 1–3.</label><caption><p>Dorsal habitus of <italic><tp:taxon-name>Pseudogeniates</tp:taxon-name></italic> species <bold>1</bold> <italic><tp:taxon-name>Pseudogeniates cordobaensis</tp:taxon-name></italic> <bold>2</bold> <italic><tp:taxon-name>Pseudogeniates intermedius</tp:taxon-name></italic> <bold>3</bold> <italic><tp:taxon-name>Pseudogeniates richterianus</tp:taxon-name></italic></p></caption><graphic xmlns:xlink="http://www.w3.org/1999/xlink" xlink:href="ZooKeys-241-033-g001.jpg" position="float" orientation="portrait" xlink:type="simple"/></fig><fig id="F2" position="float" orientation="portrait"><label>Figures 4–10.</label><caption><p>Characters for species of <italic><tp:taxon-name>Pseudogeniates</tp:taxon-name></italic> <bold>4</bold> Left mandible of <italic><tp:taxon-name>Pseudogeniates richterianus</tp:taxon-name></italic>, dorsal view (with one apical, acute, recurved tooth; poorly developed scissorial region, and narrow molar region) <bold>5</bold> Maxilla of <italic><tp:taxon-name>Pseudogeniates cordobaensis</tp:taxon-name></italic>, ventral view (lacking teeth, terminal segment of palpus with dorsal, longitudinal sulcus) <bold>6</bold> Spiculum gastrale of <italic><tp:taxon-name>Pseudogeniates cordobaensis</tp:taxon-name></italic> <bold>7</bold> Wing of <italic><tp:taxon-name>Pseudogeniates richterianus</tp:taxon-name></italic> showing form and inset showing dense, thick setae associated with ScA and region anterior to RA3+4 <bold>8</bold> Mentum, ventral view, of <italic><tp:taxon-name>Pseudogeniates cordobaensis</tp:taxon-name></italic> (shape pentagonal, inner apex projecting anteriorly and with inner shelf) <bold>9</bold> Mentum, ventral view, of <italic><tp:taxon-name>Pseudogeniates intermedius</tp:taxon-name></italic> (shape broadly trapezoidal, apex not projecting anteriorly and without inner shelf) <bold>10</bold> Mentum, ventral view, of <italic><tp:taxon-name>Pseudogeniates richterianus</tp:taxon-name></italic> (shape rectangular, inner apex projecting anteriorly and without inner shelf)</p></caption><graphic xmlns:xlink="http://www.w3.org/1999/xlink" xlink:href="ZooKeys-241-033-g002.jpg" position="float" orientation="portrait" xlink:type="simple"/></fig><fig id="F4" position="float" orientation="portrait"><label>Figures 16–18.</label><caption><p>Form of the head (dorsal view) in <italic><tp:taxon-name>Pseudogeniates</tp:taxon-name></italic> species <bold>16</bold> <italic><tp:taxon-name>Pseudogeniates cordoboaensis</tp:taxon-name></italic> showing form of clypeal apex <bold>17</bold> <italic><tp:taxon-name>Pseudogeniates intermedius</tp:taxon-name></italic> showing form of clypeal apex <bold>18</bold> <italic><tp:taxon-name>Pseudogeniates richterianus</tp:taxon-name></italic> showing form of clypeal apex, labrum, and mandible</p></caption><graphic xmlns:xlink="http://www.w3.org/1999/xlink" xlink:href="ZooKeys-241-033-g004.jpg" position="float" orientation="portrait" xlink:type="simple"/></fig><fig id="F5" position="float" orientation="portrait"><label>Figures 19–21.</label><caption><p>Form of male parameres (dorsal and ventral views) in <italic><tp:taxon-name>Pseudogeniates</tp:taxon-name></italic> species <bold>19</bold> <italic><tp:taxon-name>Pseudogeniates cordobaensis</tp:taxon-name></italic> (ventral plate nearly as long as dorsal plate, apex quadrate) <bold>20</bold> <italic><tp:taxon-name>Pseudogeniates intermedius</tp:taxon-name></italic> (ventral plate nearly as long as dorsal plate, apex rounded) <bold>21</bold> <italic><tp:taxon-name>Pseudogeniates richterianus</tp:taxon-name></italic> (ventral plate about half length of dorsal plate, apex acute)</p></caption><graphic xmlns:xlink="http://www.w3.org/1999/xlink" xlink:href="ZooKeys-241-033-g005.jpg" position="float" orientation="portrait" xlink:type="simple"/></fig><fig id="F3" position="float" orientation="portrait"><label>Figures 11–15.</label><caption><p>Form of protibia (<bold>11–13</bold>) and metatibia (<bold>14–15</bold>) in <italic><tp:taxon-name>Pseudogeniates</tp:taxon-name></italic> species <bold>11</bold> Protibia of <italic><tp:taxon-name>Pseudogeniates cordobaensis</tp:taxon-name></italic> (male) <bold>12</bold> Protibia of unworn specimen of <italic><tp:taxon-name>Pseudogeniates richterianus</tp:taxon-name></italic> (female) showing <bold>13</bold> Protibia of worn specimen of <italic><tp:taxon-name>Pseudogeniates richterianus</tp:taxon-name></italic> (female) <bold>14</bold> Metatibia of <italic><tp:taxon-name>Pseudogeniates cordobaensis</tp:taxon-name></italic> (male) <bold>15</bold> Metatibia of <italic><tp:taxon-name>Pseudogeniates richterianus</tp:taxon-name></italic> (female)</p></caption><graphic xmlns:xlink="http://www.w3.org/1999/xlink" xlink:href="ZooKeys-241-033-g003.jpg" position="float" orientation="portrait" xlink:type="simple"/></fig><fig id="F6" position="float" orientation="portrait"><label>Figure 22.</label><caption><p>Distribution of <italic><tp:taxon-name>Pseudogeniates</tp:taxon-name></italic> species in Argentina</p></caption><graphic xmlns:xlink="http://www.w3.org/1999/xlink" xlink:href="ZooKeys-241-033-g006.jpg" position="float" orientation="portrait" xlink:type="simple"/></fig></tp:treatment-sec><ref-list><ref id="B12"><mixed-citation xmlns:xlink="http://www.w3.org/1999/xlink" xlink:type="simple"><person-group><name name-style="western"><surname>Ohaus</surname><given-names>F</given-names></name></person-group> (<year>1914</year>)<article-title> Neue Coleoptera lamellicornia aus Argentinien. (Col.) IV.</article-title><source>Deutsche Entomologische Zeitschrift </source><volume>1914</volume>: <fpage>299</fpage>-<lpage>304</lpage>. doi: <ext-link ext-link-type="uri" xlink:href="http://dx.doi.org/10.1002/mmnd.191419140307" xlink:type="simple">10.1002/mmnd.191419140307</ext-link></mixed-citation></ref></ref-list></tp:taxon-treatment>
