# Supplementary material for: Synopsis of the Argentinian scarab genus Pseudogeniates Ohaus (Coleoptera, Scarabaeidae, Rutelinae)
Source: Zookeys. 2012 Nov 13;(241):33–53. doi: 10.3897/zookeys.241.3802 (PMC3559108; doi:10.3897/zookeys.241.3802)
Supplement: XML Treatment for Pseudogeniates richterianus [file zookeys.241.3802-treatment4.xml]

<!DOCTYPE tp:taxon-treatment
  PUBLIC "-//TaxonX//DTD Taxonomic Treatment Publishing DTD v0 20100105//EN" "tax-treatment-NSO.dtd">
<tp:taxon-treatment xmlns:tp="http://www.plazi.org/taxpub"><tp:treatment-meta><mixed-citation publication-type="journal"><person-group><name><surname>Jameson</surname><given-names>Mary Liz</given-names></name><name><surname>Ocampo</surname><given-names>Federico</given-names></name></person-group><article-title>Synopsis of the Argentinian scarab genus 
                    <italic>Pseudogeniates</italic> Ohaus (Coleoptera, Scarabaeidae, Rutelinae)</article-title><source>Zookeys</source><day>13</day><month>11</month><year>2012</year><volume>2012</volume><issue>241</issue><fpage>33</fpage><lpage>53</lpage><pub-id pub-id-type="doi">10.3897/zookeys.241.3802</pub-id></mixed-citation></tp:treatment-meta><tp:nomenclature><tp:taxon-name>
                            <tp:taxon-name-part taxon-name-part-type="genus">Pseudogeniates</tp:taxon-name-part>
                            <tp:taxon-name-part taxon-name-part-type="species">richterianus</tp:taxon-name-part>
                        <object-id xmlns:xlink="http://www.w3.org/1999/xlink" xlink:type="simple">http://species-id.net/wiki/Pseudogeniates_richterianus</object-id>
								</tp:taxon-name><tp:taxon-authority>Ohaus, 1910</tp:taxon-authority><xref ref-type="fig" rid="F1">Figs 3</xref><xref ref-type="fig" rid="F2">–4, 7, 10</xref><xref ref-type="fig" rid="F3">, 12–13, 15</xref><xref ref-type="fig" rid="F4">, 18</xref><xref ref-type="fig" rid="F5">, 21</xref><xref ref-type="fig" rid="F6">–22</xref><tp:nomenclature-citation-list><tp:nomenclature-citation><tp:taxon-name>Pseudogeniates richterianus</tp:taxon-name><comment><xref ref-type="bibr" rid="B11">Ohaus 1910</xref>: 180.</comment></tp:nomenclature-citation><tp:nomenclature-citation><tp:taxon-name>Pseudogeniates richteri</tp:taxon-name><comment> Ohaus (<italic>lapsus</italic> in <xref ref-type="bibr" rid="B15">Ohaus 1934</xref>, table 2, figure 6).</comment></tp:nomenclature-citation></tp:nomenclature-citation-list></tp:nomenclature><tp:treatment-sec sec-type="Material examined"><title>Material examined.</title><p>Two female co-types examined at ZMHB. Female lectotype labeled: a) “ARGENTINA Buenos Aires XII.08 H.R.” (typeset and handwritten on upperside and underside of white label), b) “Pseudogeniates Richteri cotype Ohs.” (Ohaus’ handwritten, red label), c) “SYNTYPUS Pseudogeniates richterianus Ohaus, 1910 labelled by MNHUB 2007” (typeset, red label), d) “Lectotype 2009 Pseudogeniates Richterianus Oh. Soula” (typeset and handwritten, red label). Paralectotype female labeled: a) “Rep. Argentina Prov. Santa Fe, R. Richter”, b) female symbol, c) mouthparts card-mounted, d) “Typus!” (typeset, red label), e) “Pseudogeniates Richterianus Oh.” (Ohaus’ handwritten, red label), f) “SYNTYPUS Pseudogeniates richterianus Ohaus, 1910 labelled by MNHUB 2007” (typeset, red label), d) “Lectotype 2009 Pseudogeniates Richterianus Oh. Soula det.” (typeset and handwritten, red label). The <!--PageBreak--><!--PageBreak-->paralectotype has the head, thorax, and abdomen glued together. It is, in fact, a chimera with the head of <italic><tp:taxon-name>Parhomonyx fuscoaneus</tp:taxon-name></italic> and body of <italic><tp:taxon-name>Pseudogeniates richterianus</tp:taxon-name></italic>. <xref ref-type="bibr" rid="B11">Ohaus (1910)</xref> stated that he described the species based on three female specimens from Santa Fé, Argentina (Hans Richter collection) and Buenos Aires. The location of one specimen is not known.</p></tp:treatment-sec><tp:treatment-sec sec-type="Description"><title>Description</title><p>(based on 4 males and 22 females). Length 12.0–18.4 mm. Widest width 7.8–10.0 mm. Color: Dorsum, venter, and appendages rufotestaceous to castaneous (<xref ref-type="fig" rid="F1">Fig. 3</xref>). Head (<xref ref-type="fig" rid="F4">Fig. 18</xref>): Frons moderately densely punctate or rugopunctate; punctures small and moderately large, mixed. Clypeus with dorsal surface weakly rugopunctate, punctures small and large, mixed; shape broadly rounded apically and laterally or subquadrate, with or without constriction basolaterally, apex and sides broadly reflexed; disc (frontal view) moderately densely punctate or rugopunctate, punctures small and large, mixed, some setose (setae short, testaceous, sparse). Labrum with setae moderately long and short, testaceous. Maxilla with galea not fused, with 1-2 moderately long, bristle-like medial setae. Mentum (<xref ref-type="fig" rid="F2">Fig. 10</xref>) longer than wide, rectangular, inner apex projecting anteriorly, without inner shelf. Antenna 9 or 10-segmented with 3-segmented club; club subequal to or slightly longer than stem. Pronotum: Medial line weakly impressed or obsolete. Surface (disc) moderately densely punctate (mid-disc), rugopunctate, or imbricate; punctures small to moderate. Margin with setae moderately long, testaceous. Elytra: Elytral apex rounded, quadrate, or with obtuse angle. Discal stiae, sulcate-punctate; 5 on disc mesad of humerus, 5 laterad of humerus; discal stria 1 (adjacent to sutural stria) extending from base to apex, stiae 2-6 extending from near base to apical umbone; humeral stria 1 incomplete (extending from mid-elytron to near apical umbone), stria 2 extending from humerus to near apical umbone, striae 3-4 extending from base of metacoxa to near apical umbone (indicated by punctures, not sulcate), stria 5 extending from base of metacoxa to subapex (indicated by punctures near base, sulcate near apex); punctures small to moderate in size, some longitudinal. Intervals with moderately dense, random punctures, some transversely wrinkled (on disc), punctures small to moderate in size; interval 1 subequal in width to other intervals. Pygidium: Disc and apex moderately densely punctate or transversely rugopunctate; base and sides closely, rugopunctate or weakly rugose; punctures small. Legs: Protarsomere 5 of male slightly longer than tarsomeres 2-4. Modified foreclaw of male slightly longer than tarsomeres 2-4; internoapical tooth present. Protibia with external teeth often worn; 2 apical teeth removed from basal tooth; basal 1/3 weakly dilated (male; <xref ref-type="fig" rid="F3">Fig. 12</xref>) or moderately dilated (female; <xref ref-type="fig" rid="F3">Fig. 13</xref>). Mesotibia with sides subparallel, apex weakly divergent and weakly oblique; external edge with weak carina in basal 1/3, 1 carina in apical 1/3; apex with 8-14 short spinulae. Metatrochanter weakly produced beyond posterior border of femur. Metacoxal corner (female) rounded, with or without inner tooth. Metacoxa at middle not produced posteriorly. Metatibia (male) with sides subparallel, apex moderately divergent in apical 1/3; external edge with 1 carina in basal 1/4, 1 carina in apical 1/4; apex without corbel, with 2 inner spurs (spurs equal in width in male), inner apex with 28-35 short, stout spinulae. Metatibia (female; <xref ref-type="fig" rid="F3">Fig. 15</xref>) greatly divergent at apical 1/4; external edge with 1 carina in basal 1/3<!--PageBreak-->, 1 carina in apical 1/3; apex without corbel, with 2 inner spurs, inner apex with 28-35 short, stout spinulae. Parameres: Ventral plate half length of dorsal plate (<xref ref-type="fig" rid="F5">Fig. 21</xref>).</p></tp:treatment-sec><tp:treatment-sec sec-type="Diagnosis"><title>Diagnosis.</title><p><italic><tp:taxon-name>Pseudogeniates richterianus</tp:taxon-name></italic> is a highly variable species. Variation is observed in the antenna (9- or 10-segmented), labrum (weakly or moderately emarginated), length of antennal club (subequal to slightly longer then the stem), elytral apex (spiniform, quadrate, rounded, or obtusely angled), pronotal medial line (weak or obsolete), and form of the clypeus. However, several characters reliably separate this species from others in the genus. <italic><tp:taxon-name>Pseudogeniates richterianus</tp:taxon-name></italic> is separated from <italic><tp:taxon-name>Pseudogeniates intermedius</tp:taxon-name></italic> and <italic><tp:taxon-name>Pseudogeniates cordobaensis</tp:taxon-name></italic> by the form of the mentum (rectangular and without inner shelf in <italic><tp:taxon-name>Pseudogeniates richterianus</tp:taxon-name></italic> [<xref ref-type="fig" rid="F2">Fig. 10</xref>]; subtrapezoidal and with inner shelf in <italic><tp:taxon-name>Pseudogeniates intermedius</tp:taxon-name></italic> [<xref ref-type="fig" rid="F2">Fig. 9</xref>]; pentagonal and nearly as wide as long in <italic><tp:taxon-name>Pseudogeniates cordobaensis</tp:taxon-name></italic> [<xref ref-type="fig" rid="F2">Fig. 8</xref>]), ventral plate of the parameres (half length of the dorsal plate in <italic><tp:taxon-name>Pseudogeniates richterianus</tp:taxon-name></italic> [<xref ref-type="fig" rid="F5">Fig. 21</xref>]; nearly as long as dorsal plate in <italic><tp:taxon-name>Pseudogeniates intermedius</tp:taxon-name></italic> and <italic><tp:taxon-name>Pseudogeniates cordobaensis</tp:taxon-name></italic> [<xref ref-type="fig" rid="F5">Figs 20 and 19</xref>, respectively]), metacoxal corner in female (rounded in <italic><tp:taxon-name>Pseudogeniates richterianus</tp:taxon-name></italic>; square in <italic><tp:taxon-name>Pseudogeniates intermedius</tp:taxon-name></italic> and in <italic><tp:taxon-name>Pseudogeniates cordobaensis</tp:taxon-name></italic>), and posterior margin of the metacoxa (not produced posteriorly in <italic><tp:taxon-name>Pseudogeniates richterianus</tp:taxon-name></italic>; produced posteriorly in <italic><tp:taxon-name>Pseudogeniates intermedius</tp:taxon-name></italic> and <italic><tp:taxon-name>Pseudogeniates cordobaensis</tp:taxon-name></italic>).</p></tp:treatment-sec><tp:treatment-sec sec-type="Distribution"><title>Distribution</title><p>(<xref ref-type="fig" rid="F6">Fig. 22</xref>). <italic><tp:taxon-name>Pseudogeniates richterianus</tp:taxon-name></italic> is the most wide-spread species in the genus. It is distributed in the Pampa, Espinal, and Monte de Llanuras y Mesetas (Monte) eco-regions in Argentina.</p></tp:treatment-sec><tp:treatment-sec sec-type="Locality data"><title>Locality data.</title><p>26 specimens deposited in CMNC, FMNH, IAZA, MACN, MLJC, UCCC, and ZMHB. <bold>ARGENTINA</bold> (26): BUENOS AIRES (16): Caballito, Dept. Puán, No data. MENDOZA (7): Lavalle (Brazo S. Río San Juan Area San Miguel <named-content xmlns:xlink="http://www.w3.org/1999/xlink" content-type="dwc:verbatimCoordinates" xlink:type="simple">32°20'7"S, 68°26'57.9"W</named-content>, 500 m), San Rafael, No data. NEUQUEN (1): No data. RIO NEGRO (1): Villa Regina. SAN JUAN (1): Los Berros (Dept. Sarmiento). SANTA FE (1): Rosario.</p></tp:treatment-sec><tp:treatment-sec sec-type="Temporal data"><title>Temporal data. </title><p>November (5), January (3), February (1).</p></tp:treatment-sec><tp:treatment-sec sec-type="Natural history"><title>Natural history.</title><p>Based on specimens in collections, there is a female sex bias in this species (24 females: 4 males). Many specimens (male and female) have worn protibiae (<xref ref-type="fig" rid="F3">Fig. 13</xref>), indicating that adults dig in abrasive soil. Label data indicate that this species was collected at mercury vapor light and at 500 m elevation.</p></tp:treatment-sec><tp:treatment-sec sec-type="Remarks"><title>Remarks.</title><p><xref ref-type="bibr" rid="B12">Ohaus (1914)</xref> distinguished <italic><tp:taxon-name>Pseudogeniates richterianus</tp:taxon-name></italic> from <italic><tp:taxon-name>Pseudogeniates intermedius</tp:taxon-name></italic> based characters that vary within the species (see “Remarks” for P.<italic> intermedius</italic>), including number of antennal segments, form of the clypeus, and coloration. Although these characters are unreliable for diagnosis of the species, we provide characters that are useful (see “Diagnosis”). <xref ref-type="bibr" rid="B11">Ohaus (1910)</xref> named the species in honor of Herr Hans Richter from Buenos Aires.</p></tp:treatment-sec><tp:treatment-sec><!--Section generated to contain objects referenced in tp:taxon-treatment.--><fig id="F1" position="float" orientation="portrait"><label>Figures 1–3.</label><caption><p>Dorsal habitus of <italic><tp:taxon-name>Pseudogeniates</tp:taxon-name></italic> species <bold>1</bold> <italic><tp:taxon-name>Pseudogeniates cordobaensis</tp:taxon-name></italic> <bold>2</bold> <italic><tp:taxon-name>Pseudogeniates intermedius</tp:taxon-name></italic> <bold>3</bold> <italic><tp:taxon-name>Pseudogeniates richterianus</tp:taxon-name></italic></p></caption><graphic xmlns:xlink="http://www.w3.org/1999/xlink" xlink:href="ZooKeys-241-033-g001.jpg" position="float" orientation="portrait" xlink:type="simple"/></fig><fig id="F2" position="float" orientation="portrait"><label>Figures 4–10.</label><caption><p>Characters for species of <italic><tp:taxon-name>Pseudogeniates</tp:taxon-name></italic> <bold>4</bold> Left mandible of <italic><tp:taxon-name>Pseudogeniates richterianus</tp:taxon-name></italic>, dorsal view (with one apical, acute, recurved tooth; poorly developed scissorial region, and narrow molar region) <bold>5</bold> Maxilla of <italic><tp:taxon-name>Pseudogeniates cordobaensis</tp:taxon-name></italic>, ventral view (lacking teeth, terminal segment of palpus with dorsal, longitudinal sulcus) <bold>6</bold> Spiculum gastrale of <italic><tp:taxon-name>Pseudogeniates cordobaensis</tp:taxon-name></italic> <bold>7</bold> Wing of <italic><tp:taxon-name>Pseudogeniates richterianus</tp:taxon-name></italic> showing form and inset showing dense, thick setae associated with ScA and region anterior to RA3+4 <bold>8</bold> Mentum, ventral view, of <italic><tp:taxon-name>Pseudogeniates cordobaensis</tp:taxon-name></italic> (shape pentagonal, inner apex projecting anteriorly and with inner shelf) <bold>9</bold> Mentum, ventral view, of <italic><tp:taxon-name>Pseudogeniates intermedius</tp:taxon-name></italic> (shape broadly trapezoidal, apex not projecting anteriorly and without inner shelf) <bold>10</bold> Mentum, ventral view, of <italic><tp:taxon-name>Pseudogeniates richterianus</tp:taxon-name></italic> (shape rectangular, inner apex projecting anteriorly and without inner shelf)</p></caption><graphic xmlns:xlink="http://www.w3.org/1999/xlink" xlink:href="ZooKeys-241-033-g002.jpg" position="float" orientation="portrait" xlink:type="simple"/></fig><fig id="F3" position="float" orientation="portrait"><label>Figures 11–15.</label><caption><p>Form of protibia (<bold>11–13</bold>) and metatibia (<bold>14–15</bold>) in <italic><tp:taxon-name>Pseudogeniates</tp:taxon-name></italic> species <bold>11</bold> Protibia of <italic><tp:taxon-name>Pseudogeniates cordobaensis</tp:taxon-name></italic> (male) <bold>12</bold> Protibia of unworn specimen of <italic><tp:taxon-name>Pseudogeniates richterianus</tp:taxon-name></italic> (female) showing <bold>13</bold> Protibia of worn specimen of <italic><tp:taxon-name>Pseudogeniates richterianus</tp:taxon-name></italic> (female) <bold>14</bold> Metatibia of <italic><tp:taxon-name>Pseudogeniates cordobaensis</tp:taxon-name></italic> (male) <bold>15</bold> Metatibia of <italic><tp:taxon-name>Pseudogeniates richterianus</tp:taxon-name></italic> (female)</p></caption><graphic xmlns:xlink="http://www.w3.org/1999/xlink" xlink:href="ZooKeys-241-033-g003.jpg" position="float" orientation="portrait" xlink:type="simple"/></fig><fig id="F4" position="float" orientation="portrait"><label>Figures 16–18.</label><caption><p>Form of the head (dorsal view) in <italic><tp:taxon-name>Pseudogeniates</tp:taxon-name></italic> species <bold>16</bold> <italic><tp:taxon-name>Pseudogeniates cordoboaensis</tp:taxon-name></italic> showing form of clypeal apex <bold>17</bold> <italic><tp:taxon-name>Pseudogeniates intermedius</tp:taxon-name></italic> showing form of clypeal apex <bold>18</bold> <italic><tp:taxon-name>Pseudogeniates richterianus</tp:taxon-name></italic> showing form of clypeal apex, labrum, and mandible</p></caption><graphic xmlns:xlink="http://www.w3.org/1999/xlink" xlink:href="ZooKeys-241-033-g004.jpg" position="float" orientation="portrait" xlink:type="simple"/></fig><fig id="F5" position="float" orientation="portrait"><label>Figures 19–21.</label><caption><p>Form of male parameres (dorsal and ventral views) in <italic><tp:taxon-name>Pseudogeniates</tp:taxon-name></italic> species <bold>19</bold> <italic><tp:taxon-name>Pseudogeniates cordobaensis</tp:taxon-name></italic> (ventral plate nearly as long as dorsal plate, apex quadrate) <bold>20</bold> <italic><tp:taxon-name>Pseudogeniates intermedius</tp:taxon-name></italic> (ventral plate nearly as long as dorsal plate, apex rounded) <bold>21</bold> <italic><tp:taxon-name>Pseudogeniates richterianus</tp:taxon-name></italic> (ventral plate about half length of dorsal plate, apex acute)</p></caption><graphic xmlns:xlink="http://www.w3.org/1999/xlink" xlink:href="ZooKeys-241-033-g005.jpg" position="float" orientation="portrait" xlink:type="simple"/></fig><fig id="F6" position="float" orientation="portrait"><label>Figure 22.</label><caption><p>Distribution of <italic><tp:taxon-name>Pseudogeniates</tp:taxon-name></italic> species in Argentina</p></caption><graphic xmlns:xlink="http://www.w3.org/1999/xlink" xlink:href="ZooKeys-241-033-g006.jpg" position="float" orientation="portrait" xlink:type="simple"/></fig></tp:treatment-sec><ref-list><ref id="B11"><mixed-citation xmlns:xlink="http://www.w3.org/1999/xlink" xlink:type="simple"><person-group><name name-style="western"><surname>Ohaus</surname><given-names>F</given-names></name></person-group> (<year>1910</year>)<article-title> Neue Coleoptera lamellicornia aus Argentinien.</article-title><source>Deutsche Entomologische Zeitschrift </source><volume>1910</volume>: <fpage>173</fpage>-<lpage>186</lpage>.</mixed-citation></ref><ref id="B15"><mixed-citation xmlns:xlink="http://www.w3.org/1999/xlink" xlink:type="simple"><person-group><name name-style="western"><surname>Ohaus</surname><given-names>F</given-names></name></person-group> (<year>1934</year>)<source> Coleoptera Lamellicornia. Fam. Scarabaeidae, Subfam. Rutelinae. Genera <italic>Insectorum</italic> Fasc. 1999A: 1–172.</source></mixed-citation></ref><ref id="B12"><mixed-citation xmlns:xlink="http://www.w3.org/1999/xlink" xlink:type="simple"><person-group><name name-style="western"><surname>Ohaus</surname><given-names>F</given-names></name></person-group> (<year>1914</year>)<article-title> Neue Coleoptera lamellicornia aus Argentinien. (Col.) IV.</article-title><source>Deutsche Entomologische Zeitschrift </source><volume>1914</volume>: <fpage>299</fpage>-<lpage>304</lpage>. doi: <ext-link ext-link-type="uri" xlink:href="http://dx.doi.org/10.1002/mmnd.191419140307" xlink:type="simple">10.1002/mmnd.191419140307</ext-link></mixed-citation></ref></ref-list></tp:taxon-treatment>
