# Supplementary material for: Synopsis of the Argentinian scarab genus Pseudogeniates Ohaus (Coleoptera, Scarabaeidae, Rutelinae)
Source: Zookeys. 2012 Nov 13;(241):33–53. doi: 10.3897/zookeys.241.3802 (PMC3559108; doi:10.3897/zookeys.241.3802)
Supplement: Supplementary file 5 — Pseudogeniates locality table. (doi: 10.3897/zookeys.241.3802.app) File format: Microsoft Excel document (xls). Explanation note: Distribution maps were generated by entering latitude and longitude data into Microsoft Excel 2008 and uploaded to EarthPoint (http://www.earthpoint.us/ExcelToKml.aspx) and GoogleEarth (http://www.google.com/earth/index.html). This supplementary file allows addition of data and interactive mapping or niche modeling. [file ZooKeys-241-033-s001.xls]

## Sheet: Sheet1
Latitude	Longitude	Name	LabelScale	Icon	IconScale
S 27 49 34	W 66 14 47	P. cordobaensis	0.7	160	1
S 30 06 15	W 64 07 47	P. cordobaensis	0.7	160	1
S 28 48 43.3	W 65 06 22.6	P. cordobaensis	0.7	160	1
S 28 52 22.8	W 63 14 42.56	P. intermedius	0.7	155	1
S 34 36 02	W 58 22 29.3	P. richterianus	0.7	170	1
S 32 57 02	W 60 57 02	P. richterianus	0.7	170	1
S 37 32 41	W 62 46 02	P. richterianus	0.7	170	1
S 32 20 07	W 68 26 57	P. richterianus	0.7	170	1
S 39 06 01	W 67 05 16	P. richterianus	0.7	170	1
S 31 57 03	W 68 39 03	P. richterianus	0.7	170	1
